# Supplementary material for: A molecular switch regulating transcriptional repression and activation of PPARγ
Source: Nat Commun. 2020 Feb 19;11:956. doi: 10.1038/s41467-020-14750-x (PMC7031403; doi:10.1038/s41467-020-14750-x)
Supplement: Supplementary file 6 — Source Data [file 41467_2020_14750_MOESM6_ESM.xlsx]

## Sheet: Fig. 1a
SMRT-1	13	16	14	16	16	16
SMRT2	247	251	251	249	249	250
NCoR-D1	42	49	52	44	48	52
NCoR-D2	210	215	216	215	215	215
TRAP220-1	44	48	48	49	48	47
TRAP220-2	68	71	71	72	72	71

## Sheet: Fig. 1b
	DMSO						T0070907
Gal4-PPARg + pAct control	49192	43288	33806	38841	44770	47779	44535	34897	36103	36887	36160	42003
Gal4-PPARg + VP16-NCoR RID	189417	187534	185057	187915	193988	197850	296956	285125	247941	288166	288655	297295
Gal4-PPARg + VP16-NCoR RID ΔID2	50024	43749	38028	48077	45887	45243	70403	54827	54724	50449	62101	52971

## Sheet: Fig. 1c
ligand (log M)	T0070907				Rosiglitazone
-5.69897	119487	130424	132348	148207	586084	556655	510948	530464
-6.39794	118039	131124	128127	149359	611424	559009	541355	506723
-7.09691	124282	123863	143183	148725	647305	543381	510284	518381
-7.79588	146878	148500	142239	167905	519755	434757	439839	424167
-8.49485	128909	151382	168088	181840	373417	350260	340540	318634
-9.19382	207351	214962	234490	288538	310396	294732	269316	297834
-9.89279	224579	261880	255410	280949	298122	268782	278346	267712
-10.5918	249920	252671	241015	270285	292809	263930	262990	255798
-11.2907	252018	250812	251054	286152	326948	288961	282639	262754
-11.9897	257751	254357	263076	316931	330402	297839	322346	272063

## Sheet: Fig. 1d
NCoR ID2
ligand (log M)	T0070907			Rosiglitazone
-4.69897	1.922	1.912	1.918	0.327	0.326	0.297
-5.17609	1.841	1.842	1.844	0.321	0.32	0.313
-5.65321	1.779	1.808	1.779	0.352	0.338	0.353
-6.13033	1.753	1.734	1.734	0.38	0.388	0.398
-6.60745	1.657	1.631	1.645	0.467	0.466	0.46
-7.08457	1.292	1.323	1.312	0.537	0.55	0.542
-7.5617	0.97	0.98	0.983	0.631	0.626	0.625
-8.03882	0.8	0.825	0.831	0.694	0.697	0.71
-8.51599	0.768	0.755	0.758	0.724	0.723	0.723
-8.99311	0.75	0.745	0.748	0.742	0.758	0.753
-9.4698	0.771	0.721	0.712	0.771	0.758	0.756
-9.94692	0.74	0.738	0.721	0.759	0.774	0.764
SMRT ID2
ligand (log M)	T0070907			Rosiglitazone
-4.69897	2.293	2.229	2.169	0.256	0.254	0.25
-5.17609	2.29	2.229	2.153	0.284	0.261	0.242
-5.65321	2.272	2.199	2.129	0.289	0.265	0.266
-6.13033	2.133	2.062	2.066	0.331	0.32	0.282
-6.60745	1.852	1.813	1.868	0.452	0.399	0.344
-7.08457	1.434	1.382	1.424	0.57	0.504	0.453
-7.5617	1.191	1.179	1.153	0.691	0.6	0.571
-8.03882	1.041	1.012	1.009	0.806	0.717	0.688
-8.51599	0.929	0.882	0.829	0.871	0.801	0.781
-8.99311	0.874	0.827	0.857	0.871	0.784	0.775
-9.4698	0.97	0.832	0.798	0.886	0.822	0.765
-9.94692	0.886	0.84	0.796	0.892	0.84	0.794
TRAP220 ID2
ligand (log M)	T0070907			Rosiglitazone
-4.69897	0.281	0.273	0.252	1.99	1.97	1.785
-5.17609	0.265	0.263	0.235	1.962	1.981	1.845
-5.65321	0.249	0.246	0.23	1.975	1.938	1.892
-6.13033	0.249	0.239	0.231	1.956	1.912	1.848
-6.60745	0.289	0.292	0.262	2.031	2.005	1.872
-7.08457	0.432	0.418	0.386	2.02	2.028	1.886
-7.5617	0.732	0.677	0.61	2.012	1.985	1.929
-8.03882	0.757	0.749	0.66	1.764	1.732	1.676
-8.51599	0.859	0.84	0.754	1.485	1.457	1.378
-8.99311	0.923	0.908	0.781	1.267	1.216	1.141
-9.4698	0.943	0.9	0.821	1.099	1.064	0.997
-9.94692	0.949	0.935	0.85	1.002	0.95	0.924

## Sheet: Fig. 5c
	DMSO			T0070907
	mean	error +	error -	mean	error +	error -
WT	-6.04706	0.041567	0.0415115	-7.06641	0.152767	0.143779
Q286A	-6.09329	0.0370111	0.0368814	-6.53298	0.0377482	0.037591
Q294A	-5.61744	0.0321155	0.032249	-6.37304	0.0245704	0.0245159
K301A	-5.30724	0.0326526	0.0327445	-6.10997	0.0362706	0.0361585
N312A	-5.85017	0.043984	0.0435682	-6.71265	0.0765004	0.0756938
Q314A	-6.06228	0.0462367	0.0461333	-6.87976	0.149108	0.143155
K319A	-5.58939	0.0226851	0.0228413	-6.40417	0.0559982	0.0555482

## Sheet: Fig. 5d
	DMSO				T0070907
K319A	0.877641	0.96378	1.02771	1.13087	0.435344	0.445616	0.520087	0.484036
Q314A	0.937586	0.975298	0.982103	1.10501	0.312178	0.263307	0.273008	0.33868
N312A	1.03066	0.942877	0.998866	1.0276	0.44101	0.377381	0.419238	0.450571
K301A	0.915621	0.970188	1.05286	1.06133	0.601379	0.546902	0.619368	0.65205
Q294A	1.09707	0.926078	0.980372	0.996481	0.418918	0.458051	0.375182	0.4598
WT	1.00688	0.996499	0.9868	1.00982	0.437543	0.485673	0.447887	0.456376

## Sheet: Fig. 6c
ligand (log M)	WT			Q286A			H323A			Y327A			M364A			K367A			H449A
-4.69897	2.098	2.035	2.001	2.11467	2.06267	2.05867	1.45767	1.45067	1.43667	0.915667	0.926667	0.915667	1.224	1.214	1.194	0.993333	1.00733	0.967333	1.95567	1.91767	1.97067
-5.17609	2.108	2.07	2	2.07267	2.05567	2.01767	1.45067	1.47667	1.44467	0.929667	0.956667	0.933667	1.221	1.186	1.177	0.984333	0.994333	0.965333	1.88967	1.98667	1.94067
-5.65321	2.031	2.004	1.98	2.07467	2.11467	2.03567	1.45467	1.42767	1.41467	0.929667	0.944667	0.927667	1.206	1.181	1.168	0.990333	0.993333	0.936333	1.87367	1.88767	1.89767
-6.13033	1.988	1.953	1.915	2.01367	2.04767	2.00267	1.40667	1.39867	1.37767	0.950667	0.951667	0.941667	1.177	1.175	1.165	1.00033	1.01733	0.961333	1.67667	1.64767	1.67667
-6.60745	1.983	1.894	1.911	2.04967	1.98867	1.99567	1.45767	1.39067	1.36567	0.949667	0.953667	0.929667	1.124	1.139	1.109	0.988333	0.973333	0.937333	1.36567	1.37667	1.38367
-7.08457	1.848	1.897	1.811	1.95867	1.93467	1.92567	1.35567	1.31367	1.28667	0.928667	0.813667	0.938667	1.041	1.081	1.053	1.02133	1.03833	0.979333	1.18467	1.19467	1.19167
-7.5617	1.648	1.635	1.587	1.67067	1.65367	1.65767	1.18167	1.18667	1.15767	0.981667	0.976667	0.974667	1.032	1.031	1.038	0.990333	0.991333	0.964333	1.07367	1.06167	1.08467
-8.03882	1.353	1.349	1.325	1.32267	1.33867	1.32767	1.10967	1.08467	1.06967	0.968667	0.999667	0.981667	1	0.99	0.99	1.00133	0.968333	0.971333	1.02267	1.01567	1.02867
-8.51599	1.156	1.153	1.155	1.12367	1.13667	1.12967	1.02467	1.01867	1.00767	0.963667	1.00067	0.983667	0.998	1.012	0.998	0.996333	0.993333	0.969333	1.00567	1.00667	1.01967
-8.99311	1.048	1.051	1.032	1.05067	1.04267	1.02667	1.02067	1.01867	0.994667	0.981667	1.00667	0.975667	0.993	0.997	0.979	0.999333	0.998333	0.985333	0.991667	0.998667	0.996667
-9.4698	1.025	1.024	1.023	1.00967	1.01367	1.00867	1.01967	1.03067	0.971667	1.00567	0.991667	0.983667	0.998	0.989	0.992	1.00933	1.04833	0.981333	0.992667	1.01467	1.01067
-9.94692	1.012	1.012	0.976	1.00367	1.00567	0.990667	0.993667	1.01967	0.986667	1.02767	0.994667	0.977667	1.01	1.005	0.985	1.01333	1.00333	0.983333	0.984667	1.00267	1.01267

## Sheet: Fig. 6d
ligand (log M)	WT			Y477A			L476*			T461*			+GAP
-4.69897	2.044	1.996	1.97	0.951	0.969	0.942	0.946	0.929	0.902	0.935	0.925	0.895	1.029	1.028	1.019
-5.17609	1.96	1.922	1.904	0.966	0.926	0.921	0.934	0.942	0.945	0.893	0.926	0.886	1.029	1.054	1.008
-5.65321	1.975	1.983	1.923	0.968	0.964	0.955	0.898	0.913	0.92	0.886	0.886	0.895	1.06	1.048	1.013
-6.13033	1.911	1.938	1.86	0.939	0.934	0.964	0.927	0.92	0.936	0.933	0.931	0.872	1.002	1.029	1
-6.60745	1.916	1.902	1.747	0.94	0.965	0.956	0.94	0.934	0.897	0.913	0.914	0.871	1.036	1.061	0.998
-7.08457	1.825	1.79	1.757	0.991	0.971	0.92	0.93	0.942	0.91	0.925	0.936	0.886	1.028	1.03	1.025
-7.5617	1.625	1.583	1.589	0.966	0.971	0.962	0.973	0.969	0.951	0.963	0.984	0.972	1.05	1.011	1.002
-8.03882	1.321	1.325	1.313	0.98	0.96	0.961	0.991	0.962	0.953	1.005	0.957	0.979	1.031	0.995	0.979
-8.51599	1.121	1.107	1.094	0.998	0.979	0.946	0.964	0.996	0.962	0.977	0.992	0.973	1.002	0.998	1.001
-8.99311	1.047	1.057	1.017	0.985	0.981	0.961	0.98	0.971	0.974	0.997	0.99	0.955	1.026	0.98	0.994
-9.4698	1.007	1.006	0.979	0.992	0.988	0.961	0.995	1.019	0.945	1.002	0.999	1.003	0.979	1.012	0.999
-9.94692	1.013	1.002	0.985	1.015	0.988	0.997	1.022	1.007	0.971	1.032	0.987	0.981	1.039	1.003	0.958

## Sheet: Fig. 6e
ligand (log M)	WT			R280A			R288A
-4.69897	2.00167	2.02367	1.96967	1.71333	1.70833	1.66833	1.17867	1.18767	1.12167
-5.17609	2.03067	1.98467	1.99567	1.62133	1.66733	1.65033	1.14967	1.14967	1.12367
-5.65321	1.98767	1.95467	1.97267	1.58233	1.63833	1.59633	1.12767	1.15767	1.14267
-6.13033	1.94667	1.87467	1.89067	1.64333	1.65233	1.57833	1.17467	1.14567	1.11667
-6.60745	1.91167	1.84967	1.82767	1.57633	1.54233	1.54933	1.15967	1.13767	1.13867
-7.08457	1.80567	1.81967	1.78467	1.43533	1.40633	1.45333	1.08367	1.09467	1.09467
-7.5617	1.60267	1.58567	1.56567	1.25533	1.24733	1.24633	1.08267	1.09767	1.06467
-8.03882	1.27767	1.28467	1.24867	1.11033	1.10533	1.11333	1.06567	1.02467	1.01567
-8.51599	1.10367	1.06367	1.09767	1.05733	1.05833	1.03033	1.00867	1.01067	0.982667
-8.99311	0.986667	1.00867	0.982667	1.03933	1.01133	0.990333	0.984667	1.00367	0.955667
-9.4698	1.00867	1.02567	0.959667	1.02333	1.03233	0.971333	0.998667	0.979667	0.967667
-9.94692	1.00067	1.00167	0.997667	1.02133	0.986333	0.992333	1.02567	0.995667	0.978667

## Sheet: Fig. 6f
ligand (log M)	WT			E471A			E471R			K474A			D475A			D475R
-4.69897	2.057	2.104	2.068	1.89633	1.87733	1.93033	1.378	1.354	1.314	1.62433	1.62733	1.66533	2.06667	2.02867	2.01367	2.01567	2.06667	1.99767
-5.17609	2.078	2.059	2.019	1.84233	1.89533	1.86233	1.371	1.343	1.289	1.61033	1.62233	1.65533	1.94067	1.99267	1.98967	1.99967	2.01067	2.00267
-5.65321	1.954	2.04	1.944	1.86033	1.85533	1.87933	1.34	1.384	1.31	1.60433	1.56033	1.62133	1.92267	1.97767	1.91167	2.05767	1.99567	1.93267
-6.13033	2.098	1.905	1.859	1.85533	1.86533	1.85833	1.358	1.342	1.256	1.60133	1.55133	1.58333	1.96767	1.96967	1.86967	1.98167	1.92467	1.90967
-6.60745	1.915	1.817	1.792	1.80233	1.81133	1.85133	1.268	1.27	1.23	1.58633	1.57233	1.56133	1.89367	1.85767	1.88367	1.84167	1.82767	1.81867
-7.08457	1.721	1.652	1.68	1.76833	1.80233	1.82833	1.201	1.211	1.158	1.45433	1.48333	1.51833	1.66667	1.69267	1.70867	1.69867	1.68467	1.72667
-7.5617	1.502	1.439	1.402	1.57433	1.63833	1.64133	1.228	1.135	1.096	1.26733	1.28233	1.33733	1.37167	1.37267	1.43167	1.43067	1.41467	1.39367
-8.03882	1.222	1.18	1.221	1.33533	1.32433	1.37833	1.155	1.057	1.043	1.11633	1.12633	1.11533	1.17567	1.21967	1.19867	1.18667	1.19367	1.20767
-8.51599	1.082	1.073	1.043	1.16633	1.12833	1.12333	1.124	1.106	1.028	1.04833	1.02533	1.06733	1.06467	1.08067	1.05167	1.08167	1.07067	1.04667
-8.99311	1.042	1.012	1.02	1.05433	1.06233	1.04633	1.118	1.113	1.005	0.979333	1.01433	1.00133	1.02867	1.01567	1.01667	1.06167	1.00567	1.02967
-9.4698	1.016	1.012	0.952	0.996333	1.03933	0.950333	1.159	1.07	1.022	1.00233	1.00433	1.02033	1.00767	1.03967	1.02167	1.04367	1.02367	1.01967
-9.94692	1.008	1.015	0.977	0.978333	1.04633	0.975333	1.125	1.083	1.032	0.985333	1.01533	0.999333	0.996667	1.00767	0.995667	1.01567	1.00467	0.979667

[truncated: 10 more sheets: Fig. 6g, Fig. 6h, Fig. 6i, Fig. 7c, Fig. 8b, Supplementary Fig. 4, Supplementary Fig. 5, Supplementary Fig. 6, Supplementary Fig. 7, Supplementary Fig. 13]
